# Supplementary material for: Sustainable Synthesis of Cadmium Sulfide, with Applicability in Photocatalysis, Hydrogen Production, and as an Antibacterial Agent, Using Two Mechanochemical Protocols
Source: Nanomaterials (Basel). 2022 Apr 7;12(8):1250. doi: 10.3390/nano12081250 (PMC9024533; doi:10.3390/nano12081250)
Supplement: Supplementary file 1 [file nanomaterials-12-01250-s001.zip]

Archive with 1 entries (1 files):
- nanomaterials-1622935-supplementary.pdf
